# Supplementary material for: Astrovirus infects actively secreting goblet cells and alters the gut mucus barrier
Source: Nat Commun. 2020 Apr 29;11:2097. doi: 10.1038/s41467-020-15999-y (PMC7190700; doi:10.1038/s41467-020-15999-y)
Supplement: Supplementary file 4 — Source Data [file 41467_2020_15999_MOESM4_ESM.xlsx]

## Sheet: Figure 3
Figure 3a
	Feces
	7 dpi		14 dpi			Duodenum		Jejunum		Ileum
	MuAstV	DSS + MuAstV	MuAstV	DSS + MuAstV		MuAstV	DSS + MuAstV	MuAstV	DSS + MuAstV	MuAstV	DSS + MuAstV
	316000	65300	2470000	11000000		152000000	203000	236000000	42400	6000000	38700
	1300000	27400	9460000	22000000		21100000	349000	12100000	7530	422000	2040
	1090000	6290	37000000	34800000		21400000	361000	48000000	97200	26400000	8930
	1140000	136000	11500000	5310000		29300000	8640000	4960000	12400		2710
	18700000	113000	10900000	30100000
Figure 3b
	Feces
	2 dpi		4 dpi			Duodenum		Jejunum		Ileum
	MuAstV	ABX + MuAstV	MuAstV	ABX + MuAstV		MuAstV	ABX + MuAstV	MuAstV	ABX + MuAstV	MuAstV	ABX + MuAstV
	36400	1570	309000	3370		5540000	31500	574000	4220	161000	4220
	35900	3030	369000	3750		448000	18100	121000	3420	159000	4070
	11200	518	117000	1120		270000	37800	284000	7790	48800	1750
	11000	114	197000	1070		58100	7940	34200	4670	17500	1050
	27000	443	284000	1820		383000	1880	59200	6830	44400	1130
	15900	682	166000	5060		157000	887	4500	1720	21300	105
	3050	251	431000	797		87800	30400	79400	12900	52300	2890
	5150	4140	366000	3990			12200		71000		6420
	5450	100	958000	1270
	1600	100	123000	782
	5220	100	151000	758
		210		13400
		100		4250

## Sheet: Figure 4
Figure 4a
Top of villi			Between villi
Uninfected	Infected		Uninfected	Infected
0.48	0.398		0.791	0.65
0.175	1.379		0.242	0.696
0.35	0.468		0.371	0.34
0.266	0.541		0.16	2.832
0.358	0.48		0.34	2.422
0.194	0.278		0.215	0.523
0.326	0.802		0.141	0.724
0.41	1.175		0.165	0.238
0.41	0.236		0.128	0.546
0.182	0.219		0.22	0.256
0.192	0.322		0.334	1.561
0.113	0.377		0.354	1.38
0.081	0.225		0.541	1.945
0.139	0.452		0.289	0.925
0.321	0.245		0.381	1.068
Figure 4d
EPEC	Co-infected
1475000	220000
5000000	260000
13500000	1700000
250000	205000
18000000	900000
600000	140000
1100000	335000
1100000	710000
80000	510000
15000000	490000
560000	720000
	380000
	510000
	76500

## Sheet: Supp Fig 5
Supp Fig 5a
Feces
3 dpi				6 dpi				Duodenum			Jejunum			Ileum
MuAstV	IL-4 + MuAstV	IL-13 + MuAstV		MuAstV	IL-4 + MuAstV	IL-13 + MuAstV		MuAstV	IL-4 + MuAstV	IL-13 + MuAstV	MuAstV	IL-4 + MuAstV	IL-13 + MuAstV	MuAstV	IL-4 + MuAstV	IL-13 + MuAstV
60100	100	100		2760000	100	56300		67700000	4440000	5730	188000000	7550000	13100	86900000	19500000	9430
15700	100	100		20800000	97600	100		216000000	58600	346000	114000000	38800	247000	51500000	43900	106000
160000	100	100		92800000	2210000	100		7030000	359000		12200000	82900		3000000	1550000
14600	100	100		4930000	859000	120000			10600000			8220000			6800000
59400	100	149000		3490000	810000	7030000
	54900	50400		124000	100	58300000
	100				2260000
Supp Fig 5c
	Pre			Post
	MuAstV	MuAstV + IL-4		MuAstV	MuAstV + IL-4
	90200000	44100000		51000000	30900000
	116000000	87300000		100000000	50300000
		138000000			94900000
		103000000			57500000
		53300000			32500000
